# Supplementary material for: Seeing Is Craving: Neural Dynamics of Appetitive Processing During Food-Cue Video Watching and Its Impact on Obesity
Source: Nutrients. 2025 Jul 27;17(15):2449. doi: 10.3390/nu17152449 (PMC12348618; doi:10.3390/nu17152449)
Supplement: Supplementary file 1 [file nutrients-17-02449-s001.zip]

Archive with 1 entries (1 files):
- nutrients-3759070-supplementary.pdf
